# Supplementary material for: Responses of Aerial and Belowground Parts of Different Potato (Solanum tuberosum L.) Cultivars to Heat Stress
Source: Plants (Basel). 2023 Feb 12;12(4):818. doi: 10.3390/plants12040818 (PMC9964869; doi:10.3390/plants12040818)
Supplement: Supplementary file 1 [file plants-12-00818-s001.zip]

Archive with 1 entries (1 files):
- plants-2174706-supplementary.pdf
